# Supplementary material for: Exploring Zinc-Doped Manganese Hexacyanoferrate as Cathode for Aqueous Zinc-Ion Batteries
Source: Nanomaterials (Basel). 2024 Jun 25;14(13):1092. doi: 10.3390/nano14131092 (PMC11243504; doi:10.3390/nano14131092)
Supplement: Supplementary file 1 [file nanomaterials-14-01092-s001.zip]

Archive with 1 entries (1 files):
- nanomaterials-3051568-supplementary.pdf
